# Supplementary material for: Food insecurity arises the likelihood of hospitalization in patients with COVID-19
Source: Sci Rep. 2021 Oct 8;11:20072. doi: 10.1038/s41598-021-99610-4 (PMC8501085; doi:10.1038/s41598-021-99610-4)
Supplement: Supplementary file 3 — Supplementary Information File 3: Original dataset. [file 41598_2021_99610_MOESM3_ESM.xlsx]

## Sheet: spss-corona W
ID	Gender	age	Age2	Marital_Stat2	JobIncome	Education2	Address	Economic	Smoking	BMI	BMI2	Family.size	Family.Size2	Cough	Headache and body aches	Fever	Taste and smell disorders	Shortness of breath	Vomiting and diarrhea	Sore throat	Runny nose	Eye redness	hospitalization	Hospitalization2	recovery	Recovery2	USDA.Score	USDA.Level
1	Female	30	<50	Married	Without Income	Academic	Urban	> 1200 $/year	No	24.82	<25	3	<=5	0	0	0	0	0	0	0	0	0	0	No	2	<=30	0	Food Safe
2	Male	34	<50	Married	Stable Income	Academic	Urban	> 1200 $/year	No	26.29	>=25	3	<=5	1	1	0	1	1	0	1	0	0	0	No	13	<=30	0	Food Safe
3	Female	25	<50	Married	Without Income	< Diploma	Rural	≤ 1200 $/year	No	19.03	<25	3	<=5	0	0	0	0	1	0	0	0	0	0	No	14	<=30	0	Food Safe
4	Female	18	<50	Single	Without Income	Diploma	Urban	> 1200 $/year	No	18.7	<25	4	<=5	0	0	0	0	0	0	0	0	0	0	No	14	<=30	0	Food Safe
5	Female	20	<50	Single	Without Income	Diploma	Rural	≤ 1200 $/year	No	20.58	<25	5	>5	0	0	0	1	0	0	0	0	0	0	No	14	<=30	0	Food Safe
6	Female	27	<50	Married	Without Income	Diploma	Urban	≤ 1200 $/year	No	20.83	<25	5	>5	1	1	1	0	1	1	0	1	1	2	Yes	21	<=30	4	Food insecurity
7	Male	44	<50	Married	Unstable Income	< Diploma	Urban	> 1200 $/year	Yes	26.86	>=25	2	<=5	0	1	0	1	0	0	0	0	1	0	No	21	<=30	0	Food Safe
8	Female	20	<50	Married	Without Income	Diploma	Urban	> 1200 $/year	No	26.56	>=25	2	<=5	0	1	0	0	1	1	1	1	0	0	No	21	<=30	0	Food Safe
9	Female	62	>= 50	Married	Without Income	Diploma	Urban	> 1200 $/year	No	25.79	>=25	9	>5	0	0	1	0	0	0	1	0	0	0	No	20	<=30	0	Food Safe
10	Female	20	<50	Single	Without Income	Academic	Urban	> 1200 $/year	No	21.57	<25	9	>5	0	0	1	0	0	0	0	1	0	0	No	20	<=30	0	Food Safe
11	Female	25	<50	Married	Without Income	Academic	Rural	> 1200 $/year	No	26.53	>=25	3	<=5	0	0	0	0	0	0	1	0	1	0	No	20	<=30	0	Food Safe
12	Female	60	>= 50	Married	Without Income	< Diploma	Rural	> 1200 $/year	No	20.37	<25	9	>5	0	1	0	0	0	0	0	0	0	0	No	19	<=30	0	Food Safe
13	Male	29	<50	Married	Unstable Income	Diploma	Rural	> 1200 $/year	Yes	24.93	<25	3	<=5	0	1	0	0	0	0	0	1	0	0	No	2	<=30	0	Food Safe
14	Female	27	<50	Married	Without Income	< Diploma	Rural	≤ 1200 $/year	No	20.76	<25	4	<=5	0	0	0	0	1	0	1	0	0	2	Yes	30	<=30	0	Food Safe
15	Female	22	<50	Single	Without Income	Academic	Urban	> 1200 $/year	No	22.63	<25	5	>5	0	0	1	0	0	0	0	0	0	0	No	14	<=30	0	Food Safe
16	Female	29	<50	Married	Without Income	Academic	Urban	> 1200 $/year	No	22.22	<25	3	<=5	1	1	0	1	0	0	1	0	0	0	No	14	<=30	0	Food Safe
17	Female	50	>= 50	Married	Without Income	Diploma	Urban	> 1200 $/year	No	29.16	>=25	5	>5	0	0	1	0	0	0	0	0	0	1	Yes	14	<=30	0	Food Safe
18	Female	29	<50	Single	Without Income	Diploma	Urban	> 1200 $/year	No	29.16	>=25	5	>5	0	0	0	0	0	0	0	0	0	0	No	14	<=30	0	Food Safe
19	Female	24	<50	Married	Without Income	Diploma	Rural	> 1200 $/year	No	25.73	>=25	2	<=5	0	0	0	1	0	0	0	0	0	0	No	15	<=30	0	Food Safe
20	Female	51	>= 50	Married	Without Income	< Diploma	Rural	> 1200 $/year	No	20.75	<25	6	>5	0	0	0	0	0	0	0	0	0	0	No	2	<=30	0	Food Safe
21	Female	70	>= 50	Married	Without Income	< Diploma	Urban	> 1200 $/year	No	19.92	<25	2	<=5	0	1	1	0	0	0	0	0	0	0	No	20	<=30	0	Food Safe
22	Female	33	<50	Married	Without Income	Academic	Urban	> 1200 $/year	No	20.52	<25	3	<=5	0	1	1	1	1	0	0	0	0	0	No	19	<=30	0	Food Safe
23	Female	30	<50	Married	Without Income	Diploma	Rural	≤ 1200 $/year	No	25.51	>=25	2	<=5	0	0	0	0	0	0	0	0	0	0	No	2	<=30	1	Food Safe
24	Female	31	<50	Married	Without Income	Academic	Rural	> 1200 $/year	No	21.48	<25	5	>5	1	1	1	1	0	0	1	1	0	0	No	30	<=30	0	Food Safe
25	Female	65	>= 50	Married	Without Income	< Diploma	Rural	≤ 1200 $/year	No	23.43	<25	5	>5	1	1	1	1	0	1	1	1	0	0	No	30	<=30	0	Food Safe
26	Male	38	<50	Married	Unstable Income	Academic	Rural	> 1200 $/year	No	25.73	>=25	5	>5	1	1	1	1	0	1	1	1	0	0	No	30	<=30	0	Food Safe
27	Male	27	<50	Married	Stable Income	Academic	Urban	> 1200 $/year	No	22.71	<25	3	<=5	0	0	0	1	0	0	1	0	1	0	No	8	<=30	0	Food Safe
28	Male	36	<50	Married	Without Income	Academic	Urban	> 1200 $/year	No	21.6	<25	3	<=5	1	0	1	0	0	0	0	0	0	0	No	19	<=30	0	Food Safe
29	Female	21	<50	Single	Without Income	Academic	Rural	> 1200 $/year	No	19.92	<25	5	>5	0	0	0	0	0	0	0	0	0	0	No	11	<=30	0	Food Safe
30	Female	36	<50	Married	Without Income	< Diploma	Urban	> 1200 $/year	No	24.91	<25	5	>5	0	0	0	0	0	0	0	0	0	0	No	14	<=30	0	Food Safe
31	Female	46	<50	Single	Stable Income	Academic	Urban	> 1200 $/year	No	21.88	<25	2	<=5	0	0	0	0	0	0	0	0	0	0	No	2	<=30	0	Food Safe
32	Female	24	<50	Single	Without Income	< Diploma	Urban	> 1200 $/year	No	22	<25	4	<=5	0	0	0	0	0	0	0	0	0	0	No	14	<=30	0	Food Safe
33	Female	25	<50	Married	Without Income	< Diploma	Urban	> 1200 $/year	No	24.91	<25	4	<=5	0	0	0	0	0	0	0	0	0	8	Yes	14	<=30	0	Food Safe
34	Female	23	<50	Married	Without Income	< Diploma	Rural	> 1200 $/year	No	26.17	>=25	3	<=5	1	1	1	0	0	0	1	0	0	0	No	14	<=30	0	Food Safe
35	Female	40	<50	Married	Without Income	Diploma	Urban	> 1200 $/year	No	30.86	>=25	4	<=5	0	0	1	0	0	1	0	0	0	0	No	8	<=30	0	Food Safe
36	Male	43	<50	Married	Stable Income	Academic	Urban	> 1200 $/year	No	24.91	<25	4	<=5	0	0	1	0	0	1	0	0	0	0	No	8	<=30	0	Food Safe
37	Female	28	<50	Married	Without Income	Academic	Urban	> 1200 $/year	No	27.69	>=25	3	<=5	1	1	1	0	1	0	0	0	0	20	Yes	30	<=30	0	Food Safe
38	Male	27	<50	Married	Stable Income	Diploma	Urban	> 1200 $/year	No	25.92	>=25	3	<=5	0	1	0	0	0	0	0	1	1	0	No	30	<=30	0	Food Safe
39	Female	53	>= 50	Married	Without Income	< Diploma	Urban	≤ 1200 $/year	No	28.99	>=25	7	>5	0	0	0	0	0	0	0	0	0	0	No	2	<=30	0	Food Safe
40	Female	20	<50	Married	Without Income	Diploma	Urban	> 1200 $/year	No	20.89	<25	3	<=5	0	1	1	1	0	0	1	0	0	0	No	14	<=30	0	Food Safe
41	Female	19	<50	Single	Without Income	< Diploma	Urban	> 1200 $/year	No	21.23	<25	4	<=5	0	0	0	0	0	0	0	0	0	0	No	14	<=30	0	Food Safe
43	Female	34	<50	Single	Without Income	< Diploma	Urban	> 1200 $/year	Yes	36.3	>=25	3	<=5	0	0	1	0	0	0	0	0	0	0	No	14	<=30	0	Food Safe
44	Female	69	>= 50	Single	Without Income	< Diploma	Rural	≤ 1200 $/year	No	27.34	>=25	2	<=5	0	1	0	0	0	0	0	0	0	0	No	2	<=30	0	Food Safe
45	Female	33	<50	Married	Without Income	Diploma	Urban	> 1200 $/year	No	25.88	>=25	3	<=5	0	0	0	0	0	1	0	0	0	0	No	10	<=30	0	Food Safe
46	Female	36	<50	Married	Stable Income	Academic	Rural	> 1200 $/year	No	25.51	>=25	4	<=5	1	1	1	0	1	0	1	0	0	0	No	14	<=30	0	Food Safe
47	Female	24	<50	Married	Without Income	< Diploma	Rural	≤ 1200 $/year	No	21.45	<25	4	<=5	0	0	1	1	1	0	1	0	0	4	Yes	14	<=30	0	Food Safe
48	Female	32	<50	Married	Without Income	Diploma	Urban	> 1200 $/year	No	22.9	<25	4	<=5	0	0	0	0	0	0	1	0	0	0	No	14	<=30	2	Food Safe
49	Male	52	>= 50	Married	Unstable Income	< Diploma	Rural	> 1200 $/year	No	23.52	<25	3	<=5	1	1	0	1	0	0	1	0	0	0	No	14	<=30	0	Food Safe
50	Male	38	<50	Married	Unstable Income	Diploma	Urban	> 1200 $/year	Yes	25.95	>=25	4	<=5	0	0	0	1	0	0	0	0	0	0	No	14	<=30	2	Food Safe
51	Female	47	<50	Married	Without Income	< Diploma	Rural	> 1200 $/year	No	30.22	>=25	3	<=5	1	1	1	1	1	0	1	0	0	5	Yes	14	<=30	0	Food Safe
52	Female	73	>= 50	Married	Without Income	< Diploma	Urban	> 1200 $/year	No	15.07	<25	8	>5	0	1	0	0	0	0	0	0	0	10	Yes	10	<=30	0	Food Safe
53	Female	53	>= 50	Married	Without Income	< Diploma	Urban	> 1200 $/year	No	24.69	<25	11	>5	0	1	0	0	0	0	0	0	0	0	No	16	<=30	0	Food Safe
54	Female	30	<50	Married	Stable Income	Academic	Urban	> 1200 $/year	No	23.45	<25	2	<=5	0	0	0	0	0	0	1	1	1	0	No	11	<=30	0	Food Safe
55	Female	18	<50	Single	Without Income	Diploma	Urban	> 1200 $/year	No	18.22	<25	4	<=5	0	0	0	1	0	0	0	0	0	0	No	30	<=30	0	Food Safe
56	Female	27	<50	Married	Without Income	Academic	Urban	> 1200 $/year	No	23.97	<25	3	<=5	0	1	1	0	0	0	0	1	0	0	No	21	<=30	0	Food Safe
57	Female	19	<50	Single	Without Income	Diploma	Rural	> 1200 $/year	No	22.49	<25	5	>5	0	0	0	0	1	0	0	1	0	0	No	14	<=30	0	Food Safe
58	Female	19	<50	Single	Without Income	Diploma	Rural	> 1200 $/year	No	23.13	<25	4	<=5	0	1	0	0	0	0	0	1	0	0	No	14	<=30	0	Food Safe
59	Male	58	>= 50	Married	Without Income	< Diploma	Urban	> 1200 $/year	No	24.85	<25	0	0	1	0	0	0	1	0	0	0	0	10	Yes	21	<=30	0	Food Safe
60	Male	27	<50	Married	Stable Income	Diploma	Urban	> 1200 $/year	No	25.07	>=25	4	<=5	1	1	0	1	0	1	0	0	0	0	No	21	<=30	0	Food Safe
61	Female	47	<50	Married	Without Income	Diploma	Urban	> 1200 $/year	No	37.77	>=25	4	<=5	0	0	1	0	0	0	0	0	0	0	No	30	<=30	0	Food Safe
62	Female	75	>= 50	Single	Without Income	< Diploma	Rural	≤ 1200 $/year	No	31.11	>=25	2	<=5	1	1	1	0	0	1	1	0	1	2	Yes	7	<=30	8	Food insecurity
63	Female	34	<50	Married	Without Income	Diploma	Urban	> 1200 $/year	No	24.16	<25	2	<=5	1	0	0	0	0	1	0	0	0	0	No	14	<=30	0	Food Safe
64	Female	56	>= 50	Married	Without Income	< Diploma	Urban	> 1200 $/year	No	23.89	<25	2	<=5	0	0	1	0	0	0	0	0	0	0	No	20	<=30	0	Food Safe
65	Male	18	<50	Single	Without Income	< Diploma	Urban	> 1200 $/year	No	17	<25	5	>5	0	0	0	0	0	0	0	0	0	0	No	14	<=30	0	Food Safe
66	Male	37	<50	Married	Unstable Income	< Diploma	Urban	> 1200 $/year	No	22.54	<25	5	>5	0	0	0	0	0	1	0	0	0	0	No	14	<=30	0	Food Safe
67	Male	24	<50	Married	Unstable Income	Diploma	Urban	> 1200 $/year	No	16.66	<25	2	<=5	1	0	1	0	0	0	0	1	0	0	No	22	<=30	0	Food Safe
68	Male	29	<50	Married	Stable Income	Academic	Urban	> 1200 $/year	No	25.67	>=25	2	<=5	0	0	0	0	0	1	1	0	0	0	No	17	<=30	0	Food Safe
69	Female	36	<50	Married	Unstable Income	Diploma	Urban	> 1200 $/year	No	22.49	<25	5	>5	0	0	1	0	1	1	0	0	0	0	No	60	>30	0	Food Safe
70	Female	23	<50	Single	Without Income	Academic	Urban	> 1200 $/year	No	20	<25	2	<=5	0	1	1	0	0	0	0	1	0	0	No	16	<=30	0	Food Safe
71	Male	65	>= 50	Married	Unstable Income	< Diploma	Urban	> 1200 $/year	No	21.51	<25	11	>5	0	1	0	0	0	0	0	0	0	0	No	30	<=30	0	Food Safe
72	Male	35	<50	Married	Unstable Income	Diploma	Urban	> 1200 $/year	No	22.05	<25	5	>5	0	1	0	0	0	0	0	0	0	0	No	30	<=30	0	Food Safe
73	Female	21	<50	Married	Without Income	Diploma	Urban	> 1200 $/year	No	20.22	<25	4	<=5	0	0	1	0	0	1	0	0	0	7	Yes	21	<=30	0	Food Safe
74	Female	52	>= 50	Married	Without Income	< Diploma	Urban	> 1200 $/year	No	20.31	<25	0	0	1	0	0	1	0	0	0	0	0	6	Yes	21	<=30	0	Food Safe
75	Male	31	<50	Married	Stable Income	Academic	Urban	> 1200 $/year	No	23.04	<25	2	<=5	0	1	1	0	0	0	1	1	0	0	No	16	<=30	0	Food Safe
76	Female	53	>= 50	Married	Stable Income	Diploma	Urban	> 1200 $/year	Yes	23.43	<25	5	>5	1	1	0	0	0	0	0	0	0	0	No	14	<=30	0	Food Safe
77	Male	29	<50	Married	Stable Income	Academic	Urban	> 1200 $/year	No	25.97	>=25	3	<=5	1	0	1	0	0	0	0	0	0	0	No	21	<=30	0	Food Safe
78	Female	27	<50	Married	Unstable Income	Academic	Urban	> 1200 $/year	No	24.22	<25	2	<=5	0	0	1	0	0	0	0	0	0	0	No	20	<=30	0	Food Safe
79	Female	34	<50	Single	Unstable Income	Academic	Urban	> 1200 $/year	No	20.61	<25	6	>5	1	0	1	1	0	0	1	0	0	0	No	21	<=30	0	Food Safe
80	Female	36	<50	Married	Without Income	Academic	Urban	> 1200 $/year	No	22.22	<25	4	<=5	1	1	1	0	0	0	1	0	0	0	No	21	<=30	0	Food Safe
81	Female	60	>= 50	Married	Without Income	< Diploma	Rural	> 1200 $/year	No	22.87	<25	5	>5	0	1	0	0	0	0	0	0	0	11	Yes	18	<=30	5	Food insecurity
82	Male	60	>= 50	Married	Unstable Income	< Diploma	Rural	> 1200 $/year	No	23.43	<25	4	<=5	1	1	1	0	0	0	0	0	0	0	No	10	<=30	1	Food Safe
83	Male	67	>= 50	Married	Stable Income	Diploma	Urban	> 1200 $/year	Yes	17.3	<25	7	>5	0	0	1	0	0	0	0	0	0	2	Yes	28	<=30	0	Food Safe
84	Male	19	<50	Single	Without Income	Diploma	Urban	> 1200 $/year	No	22.22	<25	0	0	0	1	1	1	0	1	0	1	1	0	No	28	<=30	0	Food Safe
85	Female	56	>= 50	Married	Without Income	Diploma	Rural	> 1200 $/year	No	20.22	<25	5	>5	0	0	0	0	0	0	0	0	0	0	No	20	<=30	0	Food Safe
86	Male	62	>= 50	Married	Stable Income	Diploma	Rural	> 1200 $/year	No	24.69	<25	5	>5	0	1	0	0	0	0	0	0	0	20	Yes	20	<=30	0	Food Safe
88	Male	21	<50	Single	Without Income	Diploma	Rural	> 1200 $/year	Yes	20.06	<25	4	<=5	0	0	1	0	0	0	0	0	0	3	Yes	12	<=30	0	Food Safe
89	Female	75	>= 50	Married	Without Income	< Diploma	Urban	> 1200 $/year	No	27.1	>=25	4	<=5	0	0	1	0	0	0	1	0	0	0	No	21	<=30	0	Food Safe
90	Female	46	<50	Married	Stable Income	Diploma	Urban	> 1200 $/year	No	21.81	<25	5	>5	1	0	1	0	0	0	0	0	0	0	No	30	<=30	0	Food Safe
91	Male	39	<50	Married	Stable Income	Academic	Urban	> 1200 $/year	No	24.47	<25	3	<=5	0	0	0	0	0	0	0	0	0	0	No	2	<=30	0	Food Safe
92	Female	75	>= 50	Single	Without Income	< Diploma	Urban	> 1200 $/year	No	29.05	>=25	1	0	0	0	1	0	0	0	0	0	0	0	No	30	<=30	0	Food Safe
93	Female	33	<50	Married	Without Income	Academic	Urban	> 1200 $/year	No	34.13	>=25	4	<=5	0	0	0	0	0	1	0	0	0	4	Yes	12	<=30	0	Food Safe
94	Male	35	<50	Single	Unstable Income	Diploma	Urban	> 1200 $/year	No	21.6	<25	7	>5	0	0	1	0	0	0	0	0	0	0	No	21	<=30	0	Food Safe
95	Male	39	<50	Married	Stable Income	Diploma	Urban	> 1200 $/year	No	21.6	<25	4	<=5	1	1	1	0	1	0	0	0	0	0	No	60	>30	0	Food Safe
96	Female	57	>= 50	Single	Without Income	< Diploma	Urban	> 1200 $/year	No	35.66	>=25	6	>5	0	1	1	1	0	0	0	0	0	0	No	16	<=30	0	Food Safe
97	Male	52	>= 50	Married	Stable Income	Academic	Urban	> 1200 $/year	No	29.41	>=25	4	<=5	1	1	1	1	1	1	0	0	1	12	Yes	30	<=30	0	Food Safe
98	Male	65	>= 50	Married	Stable Income	Academic	Urban	> 1200 $/year	No	29.75	>=25	4	<=5	0	0	1	0	0	0	0	0	0	0	No	15	<=30	0	Food Safe
99	Male	29	<50	Single	Unstable Income	< Diploma	Urban	> 1200 $/year	Yes	23.52	<25	3	<=5	0	0	0	0	0	0	0	0	0	0	No	5	<=30	3	Food insecurity
100	Female	73	>= 50	Single	Without Income	< Diploma	Urban	> 1200 $/year	No	24.69	<25	4	<=5	1	1	1	0	0	0	0	0	0	12	Yes	18	<=30	0	Food Safe
101	Female	55	>= 50	Single	Without Income	< Diploma	Urban	> 1200 $/year	No	19.11	<25	5	>5	0	1	0	0	0	1	0	0	0	0	No	21	<=30	0	Food Safe
102	Male	22	<50	Single	Stable Income	Diploma	Urban	> 1200 $/year	No	19.71	<25	4	<=5	0	1	0	1	0	0	0	0	0	0	No	21	<=30	0	Food Safe
103	Male	37	<50	Married	Stable Income	Academic	Rural	> 1200 $/year	No	24.69	<25	4	<=5	0	0	1	0	0	0	0	0	0	0	No	8	<=30	0	Food Safe
104	Male	35	<50	Married	Stable Income	Academic	Urban	> 1200 $/year	Yes	33.24	>=25	2	<=5	1	0	0	0	0	0	0	0	0	0	No	7	<=30	0	Food Safe
105	Female	26	<50	Married	Without Income	Diploma	Urban	> 1200 $/year	No	21.79	<25	3	<=5	0	0	0	0	0	0	1	0	0	2	Yes	28	<=30	0	Food Safe
106	Female	35	<50	Married	Without Income	Academic	Urban	> 1200 $/year	No	19.75	<25	4	<=5	0	1	1	1	0	0	1	0	1	0	No	6	<=30	0	Food Safe
107	Female	60	>= 50	Married	Without Income	< Diploma	Rural	> 1200 $/year	No	38.66	>=25	3	<=5	1	0	0	0	0	0	0	0	0	5	Yes	8	<=30	0	Food Safe
108	Male	33	<50	Married	Stable Income	Diploma	Urban	> 1200 $/year	Yes	24.07	<25	3	<=5	0	1	0	1	0	0	0	0	0	0	No	30	<=30	6	Food insecurity
109	Male	18	<50	Single	Without Income	< Diploma	Urban	> 1200 $/year	No	18.33	<25	4	<=5	0	1	0	0	0	0	0	0	0	0	No	27	<=30	0	Food Safe
110	Male	46	<50	Single	Stable Income	< Diploma	Rural	≤ 1200 $/year	Yes	24.68	<25	4	<=5	1	0	1	1	0	0	0	0	0	0	No	30	<=30	0	Food Safe
111	Male	36	<50	Married	Unstable Income	Academic	Urban	> 1200 $/year	No	32.67	>=25	2	<=5	0	0	1	0	0	0	0	0	0	0	No	21	<=30	0	Food Safe
112	Male	28	<50	Married	Unstable Income	Diploma	Urban	> 1200 $/year	No	27.19	>=25	2	<=5	0	1	1	1	1	0	0	1	0	0	No	20	<=30	0	Food Safe
113	Female	28	<50	Single	Stable Income	Academic	Urban	> 1200 $/year	No	19.17	<25	2	<=5	1	0	1	0	1	0	0	0	0	8	Yes	2	<=30	0	Food Safe
114	Female	40	<50	Married	Without Income	Diploma	Urban	> 1200 $/year	No	20.61	<25	2	<=5	0	1	1	0	0	0	0	0	0	0	No	21	<=30	0	Food Safe
115	Female	50	>= 50	Married	Stable Income	Diploma	Urban	> 1200 $/year	No	24.26	<25	4	<=5	0	0	0	0	0	0	0	0	0	0	No	21	<=30	0	Food Safe
116	Male	63	>= 50	Married	Unstable Income	< Diploma	Rural	> 1200 $/year	No	27.94	>=25	3	<=5	1	0	0	0	0	1	0	0	0	0	No	8	<=30	0	Food Safe
117	Male	50	>= 50	Married	Unstable Income	< Diploma	Urban	≤ 1200 $/year	Yes	29.93	>=25	4	<=5	0	0	1	0	1	1	0	0	0	0	No	30	<=30	0	Food Safe
118	Female	18	<50	Single	Without Income	Diploma	Rural	> 1200 $/year	No	18.75	<25	6	>5	0	0	0	0	0	0	0	0	0	0	No	20	<=30	0	Food Safe
119	Female	18	<50	Single	Without Income	< Diploma	Urban	> 1200 $/year	No	17.77	<25	4	<=5	0	0	0	0	0	0	1	0	0	0	No	14	<=30	1	Food Safe
120	Female	48	<50	Married	Unstable Income	< Diploma	Urban	> 1200 $/year	No	29.26	>=25	4	<=5	0	0	0	0	0	0	1	1	0	0	No	14	<=30	1	Food Safe
121	Male	53	>= 50	Married	Without Income	< Diploma	Rural	> 1200 $/year	No	32.87	>=25	0	0	1	0	1	1	0	0	0	0	0	13	Yes	2	<=30	8	Food insecurity
122	Female	30	<50	Married	Without Income	< Diploma	Rural	> 1200 $/year	No	29.41	>=25	0	0	1	1	1	1	0	0	0	0	0	0	No	8	<=30	8	Food insecurity
123	Male	20	<50	Single	Without Income	Diploma	Rural	> 1200 $/year	No	25.97	>=25	4	<=5	1	0	0	0	0	0	0	0	0	0	No	29	<=30	0	Food Safe
124	Female	52	>= 50	Married	Without Income	Diploma	Rural	> 1200 $/year	No	21.33	<25	4	<=5	1	0	0	0	0	0	0	0	0	0	No	29	<=30	0	Food Safe
125	Male	60	>= 50	Married	Stable Income	Diploma	Rural	> 1200 $/year	No	26.14	>=25	4	<=5	0	0	1	0	1	0	0	0	0	14	Yes	45	>30	0	Food Safe
126	Male	38	<50	Married	Stable Income	Academic	Urban	> 1200 $/year	No	28.16	>=25	3	<=5	0	1	0	0	0	1	0	0	1	0	No	2	<=30	0	Food Safe
127	Male	23	<50	Single	Stable Income	Diploma	Urban	> 1200 $/year	No	20.06	<25	7	>5	1	1	1	1	1	0	0	0	1	0	No	42	>30	0	Food Safe
128	Male	57	>= 50	Married	Unstable Income	< Diploma	Urban	≤ 1200 $/year	No	22.9	<25	5	>5	0	0	0	0	0	0	0	0	0	10	Yes	10	<=30	18	Food insecurity
129	Female	37	<50	Married	Stable Income	Academic	Urban	> 1200 $/year	No	30.09	>=25	3	<=5	0	1	0	0	0	0	0	0	0	11	Yes	2	<=30	0	Food Safe
130	Female	45	<50	Married	Without Income	Diploma	Rural	> 1200 $/year	No	35.39	>=25	3	<=5	1	0	0	0	0	0	0	0	0	0	No	44	>30	5	Food insecurity
131	Male	55	>= 50	Married	Unstable Income	< Diploma	Rural	> 1200 $/year	No	29.12	>=25	3	<=5	1	1	0	1	1	1	0	0	1	9	Yes	34	>30	5	Food insecurity
132	Male	35	<50	Married	Unstable Income	< Diploma	Urban	> 1200 $/year	Yes	26.54	>=25	4	<=5	1	0	1	0	0	1	0	0	1	5	Yes	14	<=30	7	Food insecurity
133	Male	19	<50	Single	Without Income	Diploma	Rural	> 1200 $/year	No	18.91	<25	3	<=5	0	0	0	1	0	0	1	0	1	0	No	44	>30	3	Food insecurity
134	Male	58	>= 50	Married	Stable Income	Academic	Urban	> 1200 $/year	No	23.74	<25	2	<=5	1	0	0	0	0	0	0	0	0	0	No	2	<=30	0	Food Safe
135	Female	43	<50	Married	Without Income	Diploma	Urban	> 1200 $/year	No	27.65	>=25	0	0	0	1	0	0	0	0	0	0	0	0	No	2	<=30	0	Food Safe
136	Female	40	<50	Married	Stable Income	Academic	Urban	> 1200 $/year	Yes	18.79	<25	0	0	0	1	1	0	0	0	0	0	0	1	Yes	14	<=30	0	Food Safe
137	Male	32	<50	Single	Unstable Income	Diploma	Urban	> 1200 $/year	Yes	30.7	>=25	0	0	1	1	1	1	1	1	1	1	0	0	No	22	<=30	0	Food Safe
138	Female	24	<50	Single	Without Income	Academic	Rural	> 1200 $/year	Yes	21.94	<25	3	<=5	0	0	1	1	0	1	0	1	0	0	No	18	<=30	0	Food Safe
139	Female	56	>= 50	Married	Without Income	< Diploma	Urban	> 1200 $/year	No	22.14	<25	4	<=5	1	1	1	0	0	0	0	0	0	0	No	10	<=30	0	Food Safe
140	Male	56	>= 50	Married	Without Income	< Diploma	Urban	> 1200 $/year	No	25.43	>=25	0	0	1	1	1	1	1	0	0	0	0	0	No	10	<=30	0	Food Safe
141	Male	49	<50	Married	Unstable Income	< Diploma	Urban	> 1200 $/year	Yes	30.06	>=25	4	<=5	0	0	1	1	0	0	0	0	0	0	No	14	<=30	6	Food insecurity
142	Female	37	<50	Married	Without Income	Diploma	Rural	> 1200 $/year	No	27.68	>=25	5	>5	0	1	1	1	0	0	0	0	0	8	Yes	10	<=30	0	Food Safe
143	Male	49	<50	Married	Unstable Income	Diploma	Urban	> 1200 $/year	No	29.41	>=25	0	0	0	1	0	1	1	0	0	0	0	0	No	2	<=30	0	Food Safe
144	Male	21	<50	Single	Unstable Income	Academic	Urban	> 1200 $/year	No	25.73	>=25	4	<=5	0	1	0	1	1	0	0	0	0	0	No	2	<=30	0	Food Safe
145	Male	46	<50	Married	Stable Income	Academic	Urban	> 1200 $/year	No	31.88	>=25	3	<=5	1	1	1	1	1	1	1	0	0	12	Yes	48	>30	0	Food Safe
146	Female	42	<50	Married	Stable Income	Academic	Urban	> 1200 $/year	No	33.2	>=25	4	<=5	1	1	0	0	1	0	0	0	0	0	No	14	<=30	0	Food Safe
147	Male	63	>= 50	Married	Without Income	Diploma	Urban	> 1200 $/year	No	27.53	>=25	4	<=5	1	1	0	1	1	1	1	0	0	15	Yes	56	>30	0	Food Safe
148	Male	27	<50	Single	Stable Income	Academic	Urban	> 1200 $/year	No	24.73	<25	4	<=5	0	0	0	0	0	0	1	0	0	0	No	18	<=30	0	Food Safe
149	Female	27	<50	Married	Without Income	Diploma	Urban	> 1200 $/year	No	22.49	<25	3	<=5	1	0	1	0	1	0	1	0	0	0	No	14	<=30	0	Food Safe
150	Female	23	<50	Married	Without Income	Diploma	Urban	> 1200 $/year	No	17.77	<25	3	<=5	0	0	1	0	1	0	0	0	0	0	No	14	<=30	0	Food Safe
151	Female	37	<50	Married	Without Income	< Diploma	Urban	≤ 1200 $/year	No	28.3	>=25	2	<=5	0	1	0	0	0	1	0	0	0	14	Yes	14	<=30	10	Food insecurity
152	Male	51	>= 50	Married	Stable Income	Diploma	Urban	> 1200 $/year	Yes	24.22	<25	4	<=5	0	1	0	0	0	1	0	0	0	0	No	18	<=30	0	Food Safe
153	Female	55	>= 50	Married	Without Income	Diploma	Urban	> 1200 $/year	Yes	27.34	>=25	4	<=5	1	0	1	0	1	1	0	0	0	14	Yes	30	<=30	0	Food Safe
154	Male	64	>= 50	Married	Without Income	Diploma	Urban	> 1200 $/year	No	38.59	>=25	4	<=5	1	0	1	1	1	1	0	0	0	5	Yes	30	<=30	0	Food Safe
155	Female	27	<50	Single	Unstable Income	Academic	Urban	> 1200 $/year	No	20.7	<25	5	>5	1	0	0	1	1	0	0	0	0	0	No	30	<=30	0	Food Safe
156	Female	54	>= 50	Married	Without Income	Academic	Urban	> 1200 $/year	No	33.33	>=25	4	<=5	1	1	1	0	1	1	0	0	1	10	Yes	50	>30	0	Food Safe
157	Female	70	>= 50	Single	Without Income	< Diploma	Urban	> 1200 $/year	No	28.8	>=25	0	0	1	1	1	0	1	0	0	0	0	0	No	14	<=30	0	Food Safe
158	Female	40	<50	Single	Stable Income	Academic	Urban	> 1200 $/year	No	28.8	>=25	4	<=5	1	1	1	0	1	0	0	1	0	0	No	60	>30	0	Food Safe
159	Female	26	<50	Married	Stable Income	Academic	Urban	> 1200 $/year	No	23.43	<25	5	>5	0	1	0	1	0	0	0	0	0	0	No	2	<=30	0	Food Safe
160	Female	41	<50	Married	Without Income	Academic	Urban	> 1200 $/year	No	36.78	>=25	3	<=5	1	0	0	0	1	0	0	1	0	14	Yes	40	>30	0	Food Safe
161	Male	36	<50	Single	Without Income	Diploma	Urban	≤ 1200 $/year	Yes	26.23	>=25	2	<=5	1	0	0	0	0	0	0	0	0	0	No	18	<=30	4	Food insecurity
162	Male	75	>= 50	Married	Without Income	< Diploma	Rural	> 1200 $/year	Yes	24.8	<25	2	<=5	0	1	1	1	0	0	1	0	0	0	No	40	>30	10	Food insecurity
163	Male	47	<50	Married	Stable Income	Academic	Urban	> 1200 $/year	No	30.06	>=25	3	<=5	0	0	0	0	0	0	1	1	0	8	Yes	30	<=30	0	Food Safe
164	Male	75	>= 50	Married	Without Income	Diploma	Urban	> 1200 $/year	No	26.66	>=25	2	<=5	1	0	0	0	1	0	1	0	0	30	Yes	30	<=30	0	Food Safe
165	Male	32	<50	Married	Unstable Income	Academic	Urban	> 1200 $/year	No	19.6	<25	4	<=5	1	1	1	0	1	0	0	0	0	0	No	14	<=30	0	Food Safe
166	Female	74	>= 50	Married	Without Income	< Diploma	Urban	≤ 1200 $/year	No	29.58	>=25	2	<=5	1	1	1	1	1	0	0	0	0	10	Yes	10	<=30	5	Food insecurity
167	Female	41	<50	Single	Without Income	< Diploma	Urban	> 1200 $/year	No	27.34	>=25	1	0	0	1	1	0	0	0	0	0	0	7	Yes	25	<=30	5	Food insecurity
168	Female	57	>= 50	Married	Without Income	< Diploma	Rural	> 1200 $/year	No	23.43	<25	0	0	0	0	1	0	0	1	0	0	0	0	No	21	<=30	0	Food Safe
169	Male	66	>= 50	Married	Without Income	< Diploma	Rural	> 1200 $/year	Yes	26.59	>=25	0	0	0	1	1	0	0	1	0	0	0	0	No	30	<=30	0	Food Safe
170	Male	40	<50	Married	Stable Income	Academic	Urban	> 1200 $/year	No	21.51	<25	4	<=5	0	1	1	1	0	0	0	0	0	0	No	30	<=30	0	Food Safe
171	Female	24	<50	Single	Stable Income	Academic	Urban	> 1200 $/year	No	23.43	<25	4	<=5	0	1	0	1	0	0	0	0	0	0	No	30	<=30	0	Food Safe
172	Male	26	<50	Single	Without Income	Diploma	Urban	> 1200 $/year	No	36.44	>=25	3	<=5	0	1	0	1	1	1	0	1	0	0	No	60	>30	0	Food Safe
173	Female	61	>= 50	Single	Without Income	Diploma	Urban	≤ 1200 $/year	No	24.07	<25	4	<=5	0	1	0	1	0	0	0	0	0	0	No	30	<=30	0	Food Safe
174	Female	54	>= 50	Married	Without Income	< Diploma	Urban	≤ 1200 $/year	No	24.11	<25	4	<=5	1	1	1	0	0	1	0	0	0	6	Yes	30	<=30	12	Food insecurity
175	Female	34	<50	Married	Stable Income	Academic	Urban	> 1200 $/year	No	21.13	<25	5	>5	0	1	1	0	0	1	1	0	0	0	No	30	<=30	0	Food Safe
176	Male	53	>= 50	Married	Unstable Income	Diploma	Urban	> 1200 $/year	No	29.29	>=25	6	>5	1	1	1	1	1	1	0	1	0	6	Yes	22	<=30	0	Food Safe
177	Male	23	<50	Single	Without Income	Academic	Rural	> 1200 $/year	No	17.72	<25	3	<=5	1	0	1	0	1	0	1	0	0	0	No	28	<=30	0	Food Safe
178	Male	30	<50	Single	Unstable Income	Diploma	Urban	> 1200 $/year	Yes	21.6	<25	0	0	0	0	1	1	0	0	1	0	0	0	No	17	<=30	2	Food Safe
179	Male	18	<50	Single	Without Income	< Diploma	Rural	> 1200 $/year	No	20.41	<25	5	>5	0	1	1	0	0	0	1	0	0	11	Yes	11	<=30	2	Food Safe
180	Male	18	<50	Single	Without Income	Diploma	Rural	> 1200 $/year	No	28.09	>=25	5	>5	0	1	0	0	0	0	0	0	0	0	No	2	<=30	0	Food Safe
181	Female	25	<50	Single	Without Income	Academic	Rural	> 1200 $/year	Yes	20.34	<25	5	>5	0	1	0	0	0	0	0	0	0	0	No	2	<=30	2	Food Safe
182	Male	42	<50	Married	Unstable Income	Academic	Rural	> 1200 $/year	No	22.74	<25	0	0	1	1	1	0	0	0	1	0	0	0	No	21	<=30	2	Food Safe
183	Female	44	<50	Married	Without Income	< Diploma	Rural	> 1200 $/year	No	27.34	>=25	4	<=5	1	1	1	1	1	1	1	1	0	0	No	23	<=30	0	Food Safe
184	Female	55	>= 50	Married	Without Income	Diploma	Urban	> 1200 $/year	No	29.16	>=25	4	<=5	1	1	1	0	1	0	0	0	0	3	Yes	21	<=30	0	Food Safe
185	Female	40	<50	Married	Stable Income	Academic	Urban	> 1200 $/year	No	23.18	<25	3	<=5	1	1	1	0	1	0	1	0	0	0	No	14	<=30	0	Food Safe
186	Female	35	<50	Married	Without Income	Diploma	Urban	> 1200 $/year	No	25.39	>=25	3	<=5	1	1	1	1	0	0	0	0	0	0	No	7	<=30	0	Food Safe
187	Male	44	<50	Married	Stable Income	Diploma	Rural	> 1200 $/year	Yes	24.22	<25	3	<=5	0	1	0	1	0	0	0	0	0	0	No	15	<=30	0	Food Safe
188	Female	64	>= 50	Married	Without Income	< Diploma	Rural	> 1200 $/year	No	30.18	>=25	0	0	0	1	1	0	1	1	0	0	0	0	No	28	<=30	0	Food Safe
189	Female	24	<50	Single	Without Income	Diploma	Rural	> 1200 $/year	Yes	21.64	<25	3	<=5	0	0	1	1	0	1	0	1	0	0	No	2	<=30	0	Food Safe
190	Male	39	<50	Married	Stable Income	Diploma	Urban	> 1200 $/year	No	24.92	<25	3	<=5	1	1	0	1	0	0	0	0	0	0	No	21	<=30	0	Food Safe
191	Male	35	<50	Married	Unstable Income	Diploma	Urban	> 1200 $/year	Yes	34.97	>=25	3	<=5	0	0	1	1	0	0	1	0	0	0	No	20	<=30	1	Food Safe
192	Male	54	>= 50	Married	Without Income	Diploma	Rural	> 1200 $/year	No	25.53	>=25	0	0	0	0	1	0	1	0	0	0	0	3	Yes	14	<=30	0	Food Safe
193	Male	19	<50	Single	Without Income	Diploma	Rural	≤ 1200 $/year	No	23.72	<25	3	<=5	0	0	1	0	0	0	0	0	0	3	Yes	14	<=30	0	Food Safe
194	Male	28	<50	Single	Unstable Income	Academic	Rural	≤ 1200 $/year	No	23.5	<25	0	0	1	1	1	0	1	0	0	0	0	3	Yes	14	<=30	0	Food Safe
195	Male	75	>= 50	Single	Without Income	< Diploma	Urban	> 1200 $/year	No	20.83	<25	4	<=5	0	0	0	0	1	0	0	0	0	0	No	14	<=30	0	Food Safe
196	Male	23	<50	Single	Stable Income	Diploma	Urban	> 1200 $/year	Yes	22.32	<25	5	>5	0	1	1	0	0	0	0	0	0	0	No	30	<=30	0	Food Safe
197	Male	33	<50	Married	Stable Income	Academic	Rural	> 1200 $/year	No	25.41	>=25	3	<=5	1	1	1	1	1	1	0	0	0	0	No	35	>30	0	Food Safe
198	Male	33	<50	Married	Stable Income	Diploma	Urban	> 1200 $/year	No	24.56	<25	3	<=5	0	0	0	1	1	0	0	0	0	0	No	23	<=30	0	Food Safe
199	Male	38	<50	Married	Stable Income	Academic	Urban	> 1200 $/year	No	27.11	>=25	2	<=5	0	1	0	0	0	0	0	0	0	0	No	38	>30	0	Food Safe
200	Male	60	>= 50	Married	Without Income	< Diploma	Urban	> 1200 $/year	No	23.87	<25	4	<=5	0	0	0	0	0	0	0	1	1	8	Yes	25	<=30	0	Food Safe
201	Female	58	>= 50	Married	Without Income	< Diploma	Urban	> 1200 $/year	No	27.34	>=25	4	<=5	0	0	1	0	0	1	0	0	0	0	No	24	<=30	0	Food Safe
202	Female	58	>= 50	Married	Without Income	< Diploma	Urban	> 1200 $/year	No	25.54	>=25	0	0	0	1	0	1	1	0	0	0	0	0	No	2	<=30	0	Food Safe
203	Male	48	<50	Married	Stable Income	Academic	Urban	> 1200 $/year	No	27.79	>=25	4	<=5	1	1	1	1	0	0	0	0	0	6	Yes	9	<=30	0	Food Safe
204	Female	36	<50	Married	Without Income	Diploma	Urban	> 1200 $/year	No	25.39	>=25	0	0	1	1	1	0	0	0	0	0	0	0	No	9	<=30	0	Food Safe
205	Male	23	<50	Single	Without Income	Diploma	Urban	> 1200 $/year	Yes	30.44	>=25	3	<=5	0	1	0	0	1	0	0	0	0	0	No	2	<=30	0	Food Safe
206	Male	28	<50	Married	Stable Income	Academic	Urban	> 1200 $/year	No	27.34	>=25	0	0	0	1	1	0	0	0	0	0	0	0	No	14	<=30	0	Food Safe
207	Male	34	<50	Married	Stable Income	Diploma	Urban	> 1200 $/year	No	29.93	>=25	5	>5	1	1	0	1	1	1	0	0	0	0	No	5	<=30	0	Food Safe
208	Male	37	<50	Married	Stable Income	Academic	Urban	> 1200 $/year	No	29.41	>=25	5	>5	1	1	1	0	1	0	0	0	1	0	No	2	<=30	0	Food Safe
209	Female	42	<50	Married	Without Income	< Diploma	Urban	> 1200 $/year	No	24.26	<25	3	<=5	1	0	0	1	1	0	0	0	0	0	No	14	<=30	2	Food Safe
210	Female	64	>= 50	Single	Without Income	< Diploma	Rural	≤ 1200 $/year	No	24.88	<25	1	0	1	1	1	1	1	1	0	0	0	0	No	40	>30	9	Food insecurity
211	Male	24	<50	Single	Unstable Income	< Diploma	Rural	> 1200 $/year	Yes	24.09	<25	3	<=5	1	0	0	0	0	1	0	0	0	14	Yes	3	<=30	1	Food Safe
212	Male	40	<50	Single	Unstable Income	Diploma	Rural	> 1200 $/year	No	20.67	<25	3	<=5	0	1	1	0	1	0	0	0	0	7	Yes	20	<=30	18	Food insecurity
213	Male	54	>= 50	Married	Stable Income	Academic	Urban	> 1200 $/year	Yes	30.14	>=25	4	<=5	0	0	0	1	1	1	0	1	0	0	No	10	<=30	0	Food Safe
214	Female	48	<50	Married	Without Income	Academic	Urban	> 1200 $/year	No	27.34	>=25	4	<=5	0	0	0	0	1	0	0	1	0	0	No	10	<=30	0	Food Safe
215	Female	30	<50	Married	Unstable Income	Academic	Urban	> 1200 $/year	No	23.13	<25	2	<=5	0	0	0	0	1	0	0	0	0	0	No	3	<=30	0	Food Safe
216	Male	34	<50	Married	Stable Income	Academic	Urban	> 1200 $/year	Yes	31.71	>=25	2	<=5	1	0	0	1	0	0	0	1	1	0	No	20	<=30	0	Food Safe
217	Male	40	<50	Single	Without Income	< Diploma	Rural	≤ 1200 $/year	Yes	15.62	<25	0	0	0	0	1	1	0	0	0	1	0	0	No	10	<=30	5	Food insecurity
218	Male	48	<50	Married	Stable Income	Diploma	Urban	> 1200 $/year	Yes	25.81	>=25	3	<=5	1	1	1	1	0	0	0	0	0	18	Yes	12	<=30	2	Food Safe
219	Female	21	<50	Single	Unstable Income	Academic	Rural	> 1200 $/year	No	16.23	<25	4	<=5	0	0	1	0	0	0	0	0	0	0	No	16	<=30	0	Food Safe
220	Male	32	<50	Married	Stable Income	Academic	Urban	> 1200 $/year	No	21.98	<25	2	<=5	0	1	1	0	1	1	0	0	0	0	No	15	<=30	0	Food Safe
221	Male	55	>= 50	Single	Unstable Income	< Diploma	Urban	> 1200 $/year	Yes	19.5	<25	2	<=5	0	0	0	0	0	0	0	0	0	2	Yes	14	<=30	0	Food Safe
